# Supplementary material for: The disturbance leg-lift response (DLR): an undescribed behavior in bumble bees
Source: PeerJ. 2021 Mar 25;9:e10997. doi: 10.7717/peerj.10997 (PMC8005288; doi:10.7717/peerj.10997)
Supplement: Supplemental Information 1 [file peerj-09-10997-s001.csv]

Bee	Group	Date	Weight	HeadSize	Trial	DLRRank	DLRLegCount	BiteRank	StingRank
1	E	6/24/19	0.1	3.48	1	1	1	0	0
1	E	6/24/19	0.1	3.48	2	1	1	0	0
1	E	6/24/19	0.1	3.48	3	1	2	0	2
1	E	6/24/19	0.1	3.48	4	1	1	0	0
1	E	6/24/19	0.1	3.48	5	0	0	0	0
3	E	6/24/19	0.31	3.21	1	0	0	1	0
3	E	6/24/19	0.31	3.21	2	1	2	0	2
3	E	6/24/19	0.31	3.21	3	1	1	0	0
3	E	6/24/19	0.31	3.21	4	1	1	0	0
3	E	6/24/19	0.31	3.21	5	1	3	0	0
4	C	6/24/19	0.11	3.43	1	0	0	0	0
4	C	6/24/19	0.11	3.43	2	0	0	0	0
4	C	6/24/19	0.11	3.43	3	0	0	0	0
4	C	6/24/19	0.11	3.43	4	0	0	0	0
4	C	6/24/19	0.11	3.43	5	0	0	1	0
5	E	6/24/19	0.18	4.3	1	1	3	0	2
5	E	6/24/19	0.18	4.3	2	1	3	3	2
5	E	6/24/19	0.18	4.3	3	1	2	2	3
5	E	6/24/19	0.18	4.3	4	1	2	0	2
5	E	6/24/19	0.18	4.3	5	1	2	0	2
6	C	6/24/19	0.13	3.91	1	1	1	0	0
6	C	6/24/19	0.13	3.91	2	1	2	0	0
6	C	6/24/19	0.13	3.91	3	1	2	0	0
6	C	6/24/19	0.13	3.91	4	1	2	0	0
6	C	6/24/19	0.13	3.91	5	1	1	0	0
7	E	6/24/19	0.15	3.95	1	1	2	0	0
7	E	6/24/19	0.15	3.95	2	1	2	0	0
7	E	6/24/19	0.15	3.95	3	2	2	1	3
7	E	6/24/19	0.15	3.95	4	3	2	1	2
7	E	6/24/19	0.15	3.95	5	1	1	0	0
8	C	6/24/19	0.23	4.3	1	1	1	0	0
8	C	6/24/19	0.23	4.3	2	1	2	0	0
8	C	6/24/19	0.23	4.3	3	1	1	0	0
8	C	6/24/19	0.23	4.3	4	0	0	0	0
8	C	6/24/19	0.23	4.3	5	1	1	0	0
9	E	6/24/19	0.2	3.94	1	1	2	0	2
9	E	6/24/19	0.2	3.94	2	1	2	2	3
9	E	6/24/19	0.2	3.94	3	1	2	3	2
9	E	6/24/19	0.2	3.94	4	1	2	3	2
9	E	6/24/19	0.2	3.94	5	1	2	0	2
10	C	6/24/19	0.08	2.87	1	1	1	0	0
10	C	6/24/19	0.08	2.87	2	0	0	1	0
10	C	6/24/19	0.08	2.87	3	1	2	0	0
10	C	6/24/19	0.08	2.87	4	0	0	0	0
10	C	6/24/19	0.08	2.87	5	0	0	0	0
11	E	6/26/19	0.09	2.59	1	1	1	2	0
11	E	6/26/19	0.09	2.59	2	1	2	0	2
11	E	6/26/19	0.09	2.59	3	1	1	3	2
11	E	6/26/19	0.09	2.59	4	1	2	3	2
11	E	6/26/19	0.09	2.59	5	1	2	2	3
12	C	6/26/19	0.15	3.78	1	0	0	0	0
12	C	6/26/19	0.15	3.78	2	0	0	0	0
12	C	6/26/19	0.15	3.78	3	0	0	0	0
12	C	6/26/19	0.15	3.78	4	0	0	0	0
12	C	6/26/19	0.15	3.78	5	0	0	0	0
14	C	6/26/19	0.13	3.37	1	0	0	1	0
14	C	6/26/19	0.13	3.37	2	0	0	1	0
14	C	6/26/19	0.13	3.37	3	0	0	1	0
14	C	6/26/19	0.13	3.37	4	1	2	0	2
14	C	6/26/19	0.13	3.37	5	1	2	0	0
15	E	6/26/19	0.15	4.05	1	1	2	0	0
15	E	6/26/19	0.15	4.05	2	1	2	0	0
15	E	6/26/19	0.15	4.05	3	1	2	0	0
15	E	6/26/19	0.15	4.05	4	1	1	0	0
15	E	6/26/19	0.15	4.05	5	1	2	0	2
16	C	6/26/19	0.14	3.83	1	1	1	0	0
16	C	6/26/19	0.14	3.83	2	1	1	0	0
16	C	6/26/19	0.14	3.83	3	0	0	0	0
16	C	6/26/19	0.14	3.83	4	0	0	0	0
16	C	6/26/19	0.14	3.83	5	0	0	0	0
17	E	6/26/19	0.18	4.22	1	1	1	0	0
17	E	6/26/19	0.18	4.22	2	1	2	0	2
17	E	6/26/19	0.18	4.22	3	2	3	0	1
17	E	6/26/19	0.18	4.22	4	1	2	0	0
17	E	6/26/19	0.18	4.22	5	1	2	0	2
19	E	6/26/19	0.13	4.18	1	1	2	0	2
19	E	6/26/19	0.13	4.18	2	2	2	1	3
19	E	6/26/19	0.13	4.18	3	1	1	3	2
19	E	6/26/19	0.13	4.18	4	1	2	0	2
19	E	6/26/19	0.13	4.18	5	1	2	2	3
21	E	6/27/19	0.11	3.81	1	1	2	0	2
21	E	6/27/19	0.11	3.81	2	1	2	0	0
21	E	6/27/19	0.11	3.81	3	1	2	0	0
21	E	6/27/19	0.11	3.81	4	1	2	0	0
21	E	6/27/19	0.11	3.81	5	1	2	0	0
22	C	6/27/19	0.13	4.16	1	0	0	0	0
22	C	6/27/19	0.13	4.16	2	0	0	0	0
22	C	6/27/19	0.13	4.16	3	0	0	0	0
22	C	6/27/19	0.13	4.16	4	0	0	1	0
22	C	6/27/19	0.13	4.16	5	0	0	0	0
23	E	6/27/19	0.17	3.55	1	1	2	0	2
23	E	6/27/19	0.17	3.55	2	1	2	0	2
23	E	6/27/19	0.17	3.55	3	0	0	0	0
23	E	6/27/19	0.17	3.55	4	1	1	0	2
23	E	6/27/19	0.17	3.55	5	1	2	2	3
24	C	6/27/19	0.2	4.18	1	1	2	0	0
24	C	6/27/19	0.2	4.18	2	0	0	1	0
24	C	6/27/19	0.2	4.18	3	2	1	1	0
24	C	6/27/19	0.2	4.18	4	0	0	1	0
24	C	6/27/19	0.2	4.18	5	1	1	0	0
25	E	6/27/19	0.18	4.48	1	1	2	0	2
25	E	6/27/19	0.18	4.48	2	1	1	3	2
25	E	6/27/19	0.18	4.48	3	1	2	0	2
25	E	6/27/19	0.18	4.48	4	1	2	3	2
25	E	6/27/19	0.18	4.48	5	1	3	2	3
26	C	6/27/19	0.1	3.73	1	0	0	0	0
26	C	6/27/19	0.1	3.73	2	0	0	0	0
26	C	6/27/19	0.1	3.73	3	1	1	0	0
26	C	6/27/19	0.1	3.73	4	0	0	0	0
26	C	6/27/19	0.1	3.73	5	0	0	1	0
28	C	6/27/19	0.11	3.42	1	1	1	0	0
28	C	6/27/19	0.11	3.42	2	0	0	0	0
28	C	6/27/19	0.11	3.42	3	1	1	0	0
28	C	6/27/19	0.11	3.42	4	1	1	0	0
28	C	6/27/19	0.11	3.42	5	0	0	0	0
29	E	6/27/19	0.16	4.74	1	1	2	0	2
29	E	6/27/19	0.16	4.74	2	1	2	3	2
29	E	6/27/19	0.16	4.74	3	3	2	1	2
29	E	6/27/19	0.16	4.74	4	3	1	1	2
29	E	6/27/19	0.16	4.74	5	1	2	3	2
30	C	6/27/19	0.26	4.56	1	0	0	0	0
30	C	6/27/19	0.26	4.56	2	1	1	0	0
30	C	6/27/19	0.26	4.56	3	0	0	0	0
30	C	6/27/19	0.26	4.56	4	0	0	0	0
30	C	6/27/19	0.26	4.56	5	0	0	0	0
31	E	7/4/19	0.1	4.18	1	1	3	0	2
31	E	7/4/19	0.1	4.18	2	1	1	0	2
31	E	7/4/19	0.1	4.18	3	1	2	0	2
31	E	7/4/19	0.1	4.18	4	1	3	2	3
31	E	7/4/19	0.1	4.18	5	1	2	3	2
32	C	7/4/19	0.16	4.3	1	0	0	0	0
32	C	7/4/19	0.16	4.3	2	1	1	0	0
32	C	7/4/19	0.16	4.3	3	1	2	0	0
32	C	7/4/19	0.16	4.3	4	0	0	0	0
32	C	7/4/19	0.16	4.3	5	1	1	0	0
33	E	7/4/19	0.16	4.15	1	1	2	0	2
33	E	7/4/19	0.16	4.15	2	1	2	0	0
33	E	7/4/19	0.16	4.15	3	1	3	2	3
33	E	7/4/19	0.16	4.15	4	1	2	2	3
33	E	7/4/19	0.16	4.15	5	1	2	2	3
34	C	7/4/19	0.1	3.91	1	0	0	0	0
34	C	7/4/19	0.1	3.91	2	0	0	0	0
34	C	7/4/19	0.1	3.91	3	0	0	0	0
34	C	7/4/19	0.1	3.91	4	0	0	0	0
34	C	7/4/19	0.1	3.91	5	0	0	0	0
35	E	7/4/19	0.2	4.5	1	3	2	2	1
35	E	7/4/19	0.2	4.5	2	1	3	3	2
35	E	7/4/19	0.2	4.5	3	2	2	1	3
35	E	7/4/19	0.2	4.5	4	1	1	0	2
35	E	7/4/19	0.2	4.5	5	1	2	2	3
36	C	7/4/19	0.19	4.23	1	0	0	0	0
36	C	7/4/19	0.19	4.23	2	0	0	0	0
36	C	7/4/19	0.19	4.23	3	0	0	0	0
36	C	7/4/19	0.19	4.23	4	0	0	0	0
36	C	7/4/19	0.19	4.23	5	0	0	0	0
37	E	7/4/19	0.2	4.3	1	0	0	2	1
37	E	7/4/19	0.2	4.3	2	1	2	3	2
37	E	7/4/19	0.2	4.3	3	1	2	0	2
37	E	7/4/19	0.2	4.3	4	1	2	2	3
37	E	7/4/19	0.2	4.3	5	1	2	2	3
38	C	7/4/19	0.14	3.94	1	1	2	0	0
38	C	7/4/19	0.14	3.94	2	1	1	0	0
38	C	7/4/19	0.14	3.94	3	1	1	0	0
38	C	7/4/19	0.14	3.94	4	1	1	0	0
38	C	7/4/19	0.14	3.94	5	1	1	0	0
39	E	7/4/19	0.24	4.24	1	0	0	0	0
39	E	7/4/19	0.24	4.24	2	1	1	2	3
39	E	7/4/19	0.24	4.24	3	1	2	0	0
39	E	7/4/19	0.24	4.24	4	0	0	1	2
39	E	7/4/19	0.24	4.24	5	1	2	2	0
40	C	7/4/19	0.15	4.02	1	0	0	0	0
40	C	7/4/19	0.15	4.02	2	1	1	0	0
40	C	7/4/19	0.15	4.02	3	1	1	0	0
40	C	7/4/19	0.15	4.02	4	1	2	0	0
40	C	7/4/19	0.15	4.02	5	1	1	0	0
41	E	7/9/19	0.15	3.7	1	1	2	3	2
41	E	7/9/19	0.15	3.7	2	1	3	0	2
41	E	7/9/19	0.15	3.7	3	1	2	3	2
41	E	7/9/19	0.15	3.7	4	1	3	3	2
41	E	7/9/19	0.15	3.7	5	1	2	2	3
42	C	7/9/19	0.2	3.89	1	0	0	1	0
42	C	7/9/19	0.2	3.89	2	0	0	1	0
42	C	7/9/19	0.2	3.89	3	0	0	1	0
42	C	7/9/19	0.2	3.89	4	0	0	1	0
42	C	7/9/19	0.2	3.89	5	0	0	0	0
43	E	7/9/19	0.18	4.14	1	1	2	2	3
43	E	7/9/19	0.18	4.14	2	1	1	0	2
43	E	7/9/19	0.18	4.14	3	1	2	2	3
43	E	7/9/19	0.18	4.14	4	2	1	1	3
43	E	7/9/19	0.18	4.14	5	1	2	0	2
44	C	7/9/19	0.15	4.43	1	0	0	0	0
44	C	7/9/19	0.15	4.43	2	0	0	0	0
44	C	7/9/19	0.15	4.43	3	0	0	0	0
44	C	7/9/19	0.15	4.43	4	1	1	0	0
44	C	7/9/19	0.15	4.43	5	0	0	0	0
45	E	7/9/19	0.17	4.05	1	1	3	3	2
45	E	7/9/19	0.17	4.05	2	1	3	0	2
45	E	7/9/19	0.17	4.05	3	0	0	0	0
45	E	7/9/19	0.17	4.05	4	1	2	0	0
45	E	7/9/19	0.17	4.05	5	1	1	0	0
46	C	7/9/19	0.18	3.88	1	0	0	1	0
46	C	7/9/19	0.18	3.88	2	0	0	1	0
46	C	7/9/19	0.18	3.88	3	2	1	1	0
46	C	7/9/19	0.18	3.88	4	1	2	0	0
46	C	7/9/19	0.18	3.88	5	0	0	0	0
47	E	7/9/19	0.06	3.35	1	1	2	0	2
47	E	7/9/19	0.06	3.35	2	1	2	0	2
47	E	7/9/19	0.06	3.35	3	1	2	0	2
47	E	7/9/19	0.06	3.35	4	1	2	0	2
47	E	7/9/19	0.06	3.35	5	1	2	0	2
48	C	7/9/19	0.16	4.1	1	2	1	1	0
48	C	7/9/19	0.16	4.1	2	0	0	1	2
48	C	7/9/19	0.16	4.1	3	1	1	0	0
48	C	7/9/19	0.16	4.1	4	1	1	0	0
48	C	7/9/19	0.16	4.1	5	0	0	1	0
49	E	7/9/19	0.15	4.24	1	1	3	3	2
49	E	7/9/19	0.15	4.24	2	0	0	1	2
49	E	7/9/19	0.15	4.24	3	1	3	3	2
49	E	7/9/19	0.15	4.24	4	1	2	3	2
49	E	7/9/19	0.15	4.24	5	1	2	2	3
50	C	7/10/19	0.19	3.7	1	1	1	0	0
50	C	7/10/19	0.19	3.7	2	1	1	0	0
50	C	7/10/19	0.19	3.7	3	1	1	0	0
50	C	7/10/19	0.19	3.7	4	0	0	0	0
50	C	7/10/19	0.19	3.7	5	1	1	0	0
51	E	7/10/19	0.17	3.65	1	0	0	1	0
51	E	7/10/19	0.17	3.65	2	0	0	1	0
51	E	7/10/19	0.17	3.65	3	1	2	2	3
51	E	7/10/19	0.17	3.65	4	0	0	0	0
51	E	7/10/19	0.17	3.65	5	1	1	0	2
52	C	7/10/19	0.18	3.52	1	0	0	0	0
52	C	7/10/19	0.18	3.52	2	0	0	1	0
52	C	7/10/19	0.18	3.52	3	0	0	0	0
52	C	7/10/19	0.18	3.52	4	1	1	0	0
52	C	7/10/19	0.18	3.52	5	0	0	0	0
53	E	7/10/19	0.15	3.62	1	2	1	1	0
53	E	7/10/19	0.15	3.62	2	1	3	3	2
53	E	7/10/19	0.15	3.62	3	1	2	0	2
53	E	7/10/19	0.15	3.62	4	1	3	2	3
53	E	7/10/19	0.15	3.62	5	1	3	2	3
54	C	7/10/19	0.1	4.02	1	0	0	1	0
54	C	7/10/19	0.1	4.02	2	0	0	0	0
54	C	7/10/19	0.1	4.02	3	0	0	0	0
54	C	7/10/19	0.1	4.02	4	0	0	0	0
54	C	7/10/19	0.1	4.02	5	0	0	0	0
55	E	7/10/19	0.15	3.63	1	1	1	0	2
55	E	7/10/19	0.15	3.63	2	2	2	1	3
55	E	7/10/19	0.15	3.63	3	3	2	1	2
55	E	7/10/19	0.15	3.63	4	1	2	0	0
55	E	7/10/19	0.15	3.63	5	1	1	0	0
56	C	7/10/19	0.17	4.9	1	0	0	0	0
56	C	7/10/19	0.17	4.9	2	0	0	0	0
56	C	7/10/19	0.17	4.9	3	1	1	0	0
56	C	7/10/19	0.17	4.9	4	0	0	0	0
56	C	7/10/19	0.17	4.9	5	0	0	0	0
57	E	7/10/19	0.12	3.57	1	1	2	2	3
57	E	7/10/19	0.12	3.57	2	2	2	1	3
57	E	7/10/19	0.12	3.57	3	1	2	0	2
57	E	7/10/19	0.12	3.57	4	1	1	2	3
57	E	7/10/19	0.12	3.57	5	1	2	0	0
58	C	7/10/19	0.17	3.95	1	0	0	1	0
58	C	7/10/19	0.17	3.95	2	0	0	0	0
58	C	7/10/19	0.17	3.95	3	0	0	0	0
58	C	7/10/19	0.17	3.95	4	0	0	0	0
58	C	7/10/19	0.17	3.95	5	0	0	1	0
59	E	7/10/19	0.15	4.33	1	2	3	1	3
59	E	7/10/19	0.15	4.33	2	1	2	0	2
59	E	7/10/19	0.15	4.33	3	1	2	0	2
59	E	7/10/19	0.15	4.33	4	1	1	0	2
59	E	7/10/19	0.15	4.33	5	1	2	3	2
60	C	7/10/19	0.15	4	1	0	0	0	0
60	C	7/10/19	0.15	4	2	0	0	0	0
60	C	7/10/19	0.15	4	3	1	1	0	0
60	C	7/10/19	0.15	4	4	1	1	0	0
60	C	7/10/19	0.15	4	5	0	0	0	0
61	E	7/11/19	0.01	3.19	1	1	2	2	3
61	E	7/11/19	0.01	3.19	2	1	2	2	3
61	E	7/11/19	0.01	3.19	3	1	2	0	2
61	E	7/11/19	0.01	3.19	4	1	2	0	2
61	E	7/11/19	0.01	3.19	5	1	2	2	3
62	C	7/11/19	0.13	3.54	1	0	0	0	0
62	C	7/11/19	0.13	3.54	2	0	0	0	0
62	C	7/11/19	0.13	3.54	3	0	0	0	0
62	C	7/11/19	0.13	3.54	4	0	0	0	0
62	C	7/11/19	0.13	3.54	5	0	0	0	0
63	E	7/11/19	0.18	4.39	1	1	2	0	2
63	E	7/11/19	0.18	4.39	2	0	0	1	0
63	E	7/11/19	0.18	4.39	3	1	3	3	2
63	E	7/11/19	0.18	4.39	4	1	3	3	2
63	E	7/11/19	0.14	3.4	5	1	3	3	2
64	C	7/11/19	0.14	3.4	1	0	0	0	0
64	C	7/11/19	0.14	3.4	2	0	0	0	0
64	C	7/11/19	0.14	3.4	3	0	0	0	0
64	C	7/11/19	0.14	3.4	4	0	0	0	0
64	C	7/11/19	0.14	3.4	5	0	0	1	0
65	E	7/11/19	0.17	3.55	1	1	2	0	2
65	E	7/11/19	0.17	3.55	2	1	3	0	2
65	E	7/11/19	0.17	3.55	3	1	1	0	0
65	E	7/11/19	0.17	3.55	4	1	2	0	0
65	E	7/11/19	0.17	3.55	5	1	2	0	2
66	C	7/11/19	0.17	3.89	1	0	0	0	0
66	C	7/11/19	0.17	3.89	2	0	0	1	0
66	C	7/11/19	0.17	3.89	3	0	0	0	0
66	C	7/11/19	0.17	3.89	4	1	1	0	0
66	C	7/11/19	0.17	3.89	5	0	0	0	0
67	E	7/11/19	0.08	3.01	1	1	2	0	0
67	E	7/11/19	0.08	3.01	2	2	2	1	3
67	E	7/11/19	0.08	3.01	3	2	4	1	3
67	E	7/11/19	0.08	3.01	4	0	0	0	1
67	E	7/11/19	0.08	3.01	5	2	3	1	0
