# Supplementary material for: The disturbance leg-lift response (DLR): an undescribed behavior in bumble bees
Source: PeerJ. 2021 Mar 25;9:e10997. doi: 10.7717/peerj.10997 (PMC8005288; doi:10.7717/peerj.10997)
Supplement: Supplemental Information 2 [file peerj-09-10997-s002.csv]

Date	Colony	Bee	Trial	DLR
7/18/18	C_2_2018	1	1	1
7/18/18	C_2_2018	1	2	0
7/18/18	C_2_2018	1	3	0
7/18/18	C_2_2018	1	4	0
7/18/18	C_2_2018	1	5	0
7/18/18	C_2_2018	1	6	1
7/18/18	C_2_2018	1	7	0
7/18/18	C_2_2018	1	8	0
7/18/18	C_2_2018	1	9	0
7/18/18	C_2_2018	1	10	0
7/18/18	C_2_2018	2	1	1
7/18/18	C_2_2018	2	2	1
7/18/18	C_2_2018	2	3	1
7/18/18	C_2_2018	2	4	0
7/18/18	C_2_2018	2	5	1
7/18/18	C_2_2018	2	6	1
7/18/18	C_2_2018	2	7	0
7/18/18	C_2_2018	2	8	0
7/18/18	C_2_2018	2	9	0
7/18/18	C_2_2018	2	10	1
7/18/18	C_2_2018	3	1	0
7/18/18	C_2_2018	3	2	1
7/18/18	C_2_2018	3	3	0
7/18/18	C_2_2018	3	4	1
7/18/18	C_2_2018	3	5	0
7/18/18	C_2_2018	3	6	0
7/18/18	C_2_2018	3	7	0
7/18/18	C_2_2018	3	8	0
7/18/18	C_2_2018	3	9	0
7/18/18	C_2_2018	3	10	0
7/18/18	C_2_2018	4	1	1
7/18/18	C_2_2018	4	2	1
7/18/18	C_2_2018	4	3	0
7/18/18	C_2_2018	4	4	1
7/18/18	C_2_2018	4	5	1
7/18/18	C_2_2018	4	6	1
7/18/18	C_2_2018	4	7	0
7/18/18	C_2_2018	4	8	1
7/18/18	C_2_2018	4	9	0
7/18/18	C_2_2018	4	10	0
7/18/18	C_2_2018	5	1	0
7/18/18	C_2_2018	5	2	0
7/18/18	C_2_2018	5	3	0
7/18/18	C_2_2018	5	4	0
7/18/18	C_2_2018	5	5	0
7/18/18	C_2_2018	5	6	0
7/18/18	C_2_2018	5	7	0
7/18/18	C_2_2018	5	8	0
7/18/18	C_2_2018	5	9	0
7/18/18	C_2_2018	5	10	0
7/18/18	C_2_2018	6	1	1
7/18/18	C_2_2018	6	2	1
7/18/18	C_2_2018	6	3	1
7/18/18	C_2_2018	6	4	1
7/18/18	C_2_2018	6	5	1
7/18/18	C_2_2018	6	6	0
7/18/18	C_2_2018	6	7	0
7/18/18	C_2_2018	6	8	0
7/18/18	C_2_2018	6	9	0
7/18/18	C_2_2018	6	10	0
7/18/18	C_2_2018	7	1	1
7/18/18	C_2_2018	7	2	1
7/18/18	C_2_2018	7	3	1
7/18/18	C_2_2018	7	4	0
7/18/18	C_2_2018	7	5	0
7/18/18	C_2_2018	7	6	0
7/18/18	C_2_2018	7	7	0
7/18/18	C_2_2018	7	8	1
7/18/18	C_2_2018	7	9	0
7/18/18	C_2_2018	7	10	1
7/18/18	C_2_2018	8	1	0
7/18/18	C_2_2018	8	2	1
7/18/18	C_2_2018	8	3	1
7/18/18	C_2_2018	8	4	1
7/18/18	C_2_2018	8	5	1
7/18/18	C_2_2018	8	6	1
7/18/18	C_2_2018	8	7	1
7/18/18	C_2_2018	8	8	1
7/18/18	C_2_2018	8	9	1
7/18/18	C_2_2018	8	10	1
7/18/18	C_2_2018	9	1	0
7/18/18	C_2_2018	9	2	1
7/18/18	C_2_2018	9	3	1
7/18/18	C_2_2018	9	4	1
7/18/18	C_2_2018	9	5	0
7/18/18	C_2_2018	9	6	1
7/18/18	C_2_2018	9	7	0
7/18/18	C_2_2018	9	8	0
7/18/18	C_2_2018	9	9	0
7/18/18	C_2_2018	9	10	0
7/18/18	C_2_2018	10	1	0
7/18/18	C_2_2018	10	2	0
7/18/18	C_2_2018	10	3	0
7/18/18	C_2_2018	10	4	0
7/18/18	C_2_2018	10	5	0
7/18/18	C_2_2018	10	6	0
7/18/18	C_2_2018	10	7	0
7/18/18	C_2_2018	10	8	0
7/18/18	C_2_2018	10	9	0
7/18/18	C_2_2018	10	10	0
7/18/18	C_2_2018	11	1	1
7/18/18	C_2_2018	11	2	1
7/18/18	C_2_2018	11	3	0
7/18/18	C_2_2018	11	4	0
7/18/18	C_2_2018	11	5	0
7/18/18	C_2_2018	11	6	0
7/18/18	C_2_2018	11	7	0
7/18/18	C_2_2018	11	8	0
7/18/18	C_2_2018	11	9	0
7/18/18	C_2_2018	11	10	1
7/19/18	C_2_2018	12	1	1
7/19/18	C_2_2018	12	2	0
7/19/18	C_2_2018	12	3	0
7/19/18	C_2_2018	12	4	1
7/19/18	C_2_2018	12	5	1
7/19/18	C_2_2018	12	6	1
7/19/18	C_2_2018	12	7	1
7/19/18	C_2_2018	12	8	0
7/19/18	C_2_2018	12	9	0
7/19/18	C_2_2018	12	10	0
7/19/18	C_2_2018	13	1	1
7/19/18	C_2_2018	13	2	0
7/19/18	C_2_2018	13	3	0
7/19/18	C_2_2018	13	4	0
7/19/18	C_2_2018	13	5	0
7/19/18	C_2_2018	13	6	0
7/19/18	C_2_2018	13	7	0
7/19/18	C_2_2018	13	8	0
7/19/18	C_2_2018	13	9	0
7/19/18	C_2_2018	13	10	0
7/19/18	C_2_2018	14	1	1
7/19/18	C_2_2018	14	2	1
7/19/18	C_2_2018	14	3	0
7/19/18	C_2_2018	14	4	1
7/19/18	C_2_2018	14	5	0
7/19/18	C_2_2018	14	6	0
7/19/18	C_2_2018	14	7	0
7/19/18	C_2_2018	14	8	0
7/19/18	C_2_2018	14	9	0
7/19/18	C_2_2018	14	10	0
7/19/18	C_2_2018	15	1	1
7/19/18	C_2_2018	15	2	0
7/19/18	C_2_2018	15	3	1
7/19/18	C_2_2018	15	4	1
7/19/18	C_2_2018	15	5	0
7/19/18	C_2_2018	15	6	1
7/19/18	C_2_2018	15	7	0
7/19/18	C_2_2018	15	8	0
7/19/18	C_2_2018	15	9	0
7/19/18	C_2_2018	15	10	1
7/19/18	C_2_2018	16	1	1
7/19/18	C_2_2018	16	2	1
7/19/18	C_2_2018	16	3	0
7/19/18	C_2_2018	16	4	0
7/19/18	C_2_2018	16	5	0
7/19/18	C_2_2018	16	6	0
7/19/18	C_2_2018	16	7	1
7/19/18	C_2_2018	16	8	0
7/19/18	C_2_2018	16	9	0
7/19/18	C_2_2018	16	10	0
7/19/18	C_2_2018	17	1	1
7/19/18	C_2_2018	17	2	1
7/19/18	C_2_2018	17	3	1
7/19/18	C_2_2018	17	4	1
7/19/18	C_2_2018	17	5	1
7/19/18	C_2_2018	17	6	1
7/19/18	C_2_2018	17	7	1
7/19/18	C_2_2018	17	8	0
7/19/18	C_2_2018	17	9	1
7/19/18	C_2_2018	17	10	1
7/19/18	C_2_2018	18	1	0
7/19/18	C_2_2018	18	2	1
7/19/18	C_2_2018	18	3	0
7/19/18	C_2_2018	18	4	0
7/19/18	C_2_2018	18	5	0
7/19/18	C_2_2018	18	6	0
7/19/18	C_2_2018	18	7	0
7/19/18	C_2_2018	18	8	0
7/19/18	C_2_2018	18	9	0
7/19/18	C_2_2018	18	10	0
7/19/18	C_2_2018	19	1	1
7/19/18	C_2_2018	19	2	0
7/19/18	C_2_2018	19	3	0
7/19/18	C_2_2018	19	4	0
7/19/18	C_2_2018	19	5	1
7/19/18	C_2_2018	19	6	0
7/19/18	C_2_2018	19	7	0
7/19/18	C_2_2018	19	8	0
7/19/18	C_2_2018	19	9	0
7/19/18	C_2_2018	19	10	0
7/19/18	C_2_2018	20	1	1
7/19/18	C_2_2018	20	2	1
7/19/18	C_2_2018	20	3	1
7/19/18	C_2_2018	20	4	0
7/19/18	C_2_2018	20	5	0
7/19/18	C_2_2018	20	6	1
7/19/18	C_2_2018	20	7	1
7/19/18	C_2_2018	20	8	0
7/19/18	C_2_2018	20	9	1
7/19/18	C_2_2018	20	10	0
7/19/18	C_2_2018	21	1	0
7/19/18	C_2_2018	21	2	0
7/19/18	C_2_2018	21	3	0
7/19/18	C_2_2018	21	4	0
7/19/18	C_2_2018	21	5	0
7/19/18	C_2_2018	21	6	0
7/19/18	C_2_2018	21	7	1
7/19/18	C_2_2018	21	8	0
7/19/18	C_2_2018	21	9	0
7/19/18	C_2_2018	21	10	0
7/19/18	C_2_2018	22	1	1
7/19/18	C_2_2018	22	2	1
7/19/18	C_2_2018	22	3	1
7/19/18	C_2_2018	22	4	1
7/19/18	C_2_2018	22	5	1
7/19/18	C_2_2018	22	6	1
7/19/18	C_2_2018	22	7	1
7/19/18	C_2_2018	22	8	0
7/19/18	C_2_2018	22	9	0
7/19/18	C_2_2018	22	10	0
7/23/18	C_2_2018	23	1	1
7/23/18	C_2_2018	23	2	0
7/23/18	C_2_2018	23	3	0
7/23/18	C_2_2018	23	4	1
7/23/18	C_2_2018	23	5	1
7/23/18	C_2_2018	23	6	1
7/23/18	C_2_2018	23	7	1
7/23/18	C_2_2018	23	8	1
7/23/18	C_2_2018	23	9	1
7/23/18	C_2_2018	23	10	1
7/23/18	C_2_2018	24	1	1
7/23/18	C_2_2018	24	2	1
7/23/18	C_2_2018	24	3	1
7/23/18	C_2_2018	24	4	1
7/23/18	C_2_2018	24	5	1
7/23/18	C_2_2018	24	6	1
7/23/18	C_2_2018	24	7	1
7/23/18	C_2_2018	24	8	1
7/23/18	C_2_2018	24	9	1
7/23/18	C_2_2018	24	10	1
7/23/18	C_2_2018	25	1	1
7/23/18	C_2_2018	25	2	1
7/23/18	C_2_2018	25	3	1
7/23/18	C_2_2018	25	4	1
7/23/18	C_2_2018	25	5	1
7/23/18	C_2_2018	25	6	1
7/23/18	C_2_2018	25	7	0
7/23/18	C_2_2018	25	8	0
7/23/18	C_2_2018	25	9	0
7/23/18	C_2_2018	25	10	0
7/23/18	C_2_2018	26	1	1
7/23/18	C_2_2018	26	2	1
7/23/18	C_2_2018	26	3	1
7/23/18	C_2_2018	26	4	0
7/23/18	C_2_2018	26	5	0
7/23/18	C_2_2018	26	6	0
7/23/18	C_2_2018	26	7	0
7/23/18	C_2_2018	26	8	1
7/23/18	C_2_2018	26	9	0
7/23/18	C_2_2018	26	10	0
7/23/18	C_2_2018	27	1	0
7/23/18	C_2_2018	27	2	1
7/23/18	C_2_2018	27	3	1
7/23/18	C_2_2018	27	4	1
7/23/18	C_2_2018	27	5	1
7/23/18	C_2_2018	27	6	0
7/23/18	C_2_2018	27	7	0
7/23/18	C_2_2018	27	8	0
7/23/18	C_2_2018	27	9	1
7/23/18	C_2_2018	27	10	0
7/23/18	C_2_2018	28	1	0
7/23/18	C_2_2018	28	2	0
7/23/18	C_2_2018	28	3	1
7/23/18	C_2_2018	28	4	0
7/23/18	C_2_2018	28	5	1
7/23/18	C_2_2018	28	6	0
7/23/18	C_2_2018	28	7	0
7/23/18	C_2_2018	28	8	0
7/23/18	C_2_2018	28	9	0
7/23/18	C_2_2018	28	10	0
7/23/18	C_2_2018	29	1	0
7/23/18	C_2_2018	29	2	0
7/23/18	C_2_2018	29	3	1
7/23/18	C_2_2018	29	4	1
7/23/18	C_2_2018	29	5	0
7/23/18	C_2_2018	29	6	0
7/23/18	C_2_2018	29	7	0
7/23/18	C_2_2018	29	8	0
7/23/18	C_2_2018	29	9	0
7/23/18	C_2_2018	29	10	0
7/23/18	C_2_2018	30	1	0
7/23/18	C_2_2018	30	2	0
7/23/18	C_2_2018	30	3	0
7/23/18	C_2_2018	30	4	0
7/23/18	C_2_2018	30	5	0
7/23/18	C_2_2018	30	6	0
7/23/18	C_2_2018	30	7	0
7/23/18	C_2_2018	30	8	0
7/23/18	C_2_2018	30	9	0
7/23/18	C_2_2018	30	10	0
7/23/18	C_2_2018	31	1	0
7/23/18	C_2_2018	31	2	0
7/23/18	C_2_2018	31	3	0
7/23/18	C_2_2018	31	4	0
7/23/18	C_2_2018	31	5	0
7/23/18	C_2_2018	31	6	0
7/23/18	C_2_2018	31	7	0
7/23/18	C_2_2018	31	8	1
7/23/18	C_2_2018	31	9	1
7/23/18	C_2_2018	31	10	0
7/23/18	C_2_2018	32	1	0
7/23/18	C_2_2018	32	2	0
7/23/18	C_2_2018	32	3	0
7/23/18	C_2_2018	32	4	0
7/23/18	C_2_2018	32	5	0
7/23/18	C_2_2018	32	6	0
7/23/18	C_2_2018	32	7	0
7/23/18	C_2_2018	32	8	1
7/23/18	C_2_2018	32	9	1
7/23/18	C_2_2018	32	10	1
7/24/18	C_2_2018	33	1	0
7/24/18	C_2_2018	33	2	1
7/24/18	C_2_2018	33	3	1
7/24/18	C_2_2018	33	4	1
7/24/18	C_2_2018	33	5	0
7/24/18	C_2_2018	33	6	0
7/24/18	C_2_2018	33	7	0
7/24/18	C_2_2018	33	8	0
7/24/18	C_2_2018	33	9	0
7/24/18	C_2_2018	33	10	0
7/24/18	C_2_2018	34	1	1
7/24/18	C_2_2018	34	2	0
7/24/18	C_2_2018	34	3	0
7/24/18	C_2_2018	34	4	1
7/24/18	C_2_2018	34	5	0
7/24/18	C_2_2018	34	6	1
7/24/18	C_2_2018	34	7	0
7/24/18	C_2_2018	34	8	0
7/24/18	C_2_2018	34	9	1
7/24/18	C_2_2018	34	10	0
7/24/18	C_2_2018	35	1	0
7/24/18	C_2_2018	35	2	0
7/24/18	C_2_2018	35	3	0
7/24/18	C_2_2018	35	4	0
7/24/18	C_2_2018	35	5	0
7/24/18	C_2_2018	35	6	0
7/24/18	C_2_2018	35	7	0
7/24/18	C_2_2018	35	8	0
7/24/18	C_2_2018	35	9	1
7/24/18	C_2_2018	35	10	0
7/24/18	C_2_2018	36	1	1
7/24/18	C_2_2018	36	2	1
7/24/18	C_2_2018	36	3	1
7/24/18	C_2_2018	36	4	1
7/24/18	C_2_2018	36	5	1
7/24/18	C_2_2018	36	6	0
7/24/18	C_2_2018	36	7	0
7/24/18	C_2_2018	36	8	1
7/24/18	C_2_2018	36	9	0
7/24/18	C_2_2018	36	10	1
7/24/18	C_2_2018	37	1	1
7/24/18	C_2_2018	37	2	1
7/24/18	C_2_2018	37	3	1
7/24/18	C_2_2018	37	4	0
7/24/18	C_2_2018	37	5	1
7/24/18	C_2_2018	37	6	1
7/24/18	C_2_2018	37	7	1
7/24/18	C_2_2018	37	8	1
7/24/18	C_2_2018	37	9	0
7/24/18	C_2_2018	37	10	0
7/24/18	C_2_2018	38	1	1
7/24/18	C_2_2018	38	2	0
7/24/18	C_2_2018	38	3	0
7/24/18	C_2_2018	38	4	0
7/24/18	C_2_2018	38	5	0
7/24/18	C_2_2018	38	6	1
7/24/18	C_2_2018	38	7	0
7/24/18	C_2_2018	38	8	0
7/24/18	C_2_2018	38	9	0
7/24/18	C_2_2018	38	10	0
7/24/18	C_2_2018	39	1	1
7/24/18	C_2_2018	39	2	1
7/24/18	C_2_2018	39	3	1
7/24/18	C_2_2018	39	4	1
7/24/18	C_2_2018	39	5	0
7/24/18	C_2_2018	39	6	0
7/24/18	C_2_2018	39	7	0
7/24/18	C_2_2018	39	8	0
7/24/18	C_2_2018	39	9	1
7/24/18	C_2_2018	39	10	0
7/24/18	C_2_2018	40	1	1
7/24/18	C_2_2018	40	2	1
7/24/18	C_2_2018	40	3	1
7/24/18	C_2_2018	40	4	1
7/24/18	C_2_2018	40	5	0
7/24/18	C_2_2018	40	6	0
7/24/18	C_2_2018	40	7	1
7/24/18	C_2_2018	40	8	0
7/24/18	C_2_2018	40	9	0
7/24/18	C_2_2018	40	10	0
7/24/18	C_2_2018	41	1	0
7/24/18	C_2_2018	41	2	0
7/24/18	C_2_2018	41	3	0
7/24/18	C_2_2018	41	4	0
7/24/18	C_2_2018	41	5	0
7/24/18	C_2_2018	41	6	0
7/24/18	C_2_2018	41	7	0
7/24/18	C_2_2018	41	8	0
7/24/18	C_2_2018	41	9	1
7/24/18	C_2_2018	41	10	0
7/24/18	C_2_2018	42	1	1
7/24/18	C_2_2018	42	2	0
7/24/18	C_2_2018	42	3	0
7/24/18	C_2_2018	42	4	0
7/24/18	C_2_2018	42	5	0
7/24/18	C_2_2018	42	6	0
7/24/18	C_2_2018	42	7	0
7/24/18	C_2_2018	42	8	0
7/24/18	C_2_2018	42	9	1
7/24/18	C_2_2018	42	10	0
7/26/18	W_2018	43	1	0
7/26/18	W_2018	43	2	0
7/26/18	W_2018	43	3	0
7/26/18	W_2018	43	4	0
7/26/18	W_2018	43	5	0
7/26/18	W_2018	43	6	0
7/26/18	W_2018	43	7	0
7/26/18	W_2018	43	8	0
7/26/18	W_2018	43	9	0
7/26/18	W_2018	43	10	0
7/26/18	W_2018	44	1	0
7/26/18	W_2018	44	2	0
7/26/18	W_2018	44	3	0
7/26/18	W_2018	44	4	0
7/26/18	W_2018	44	5	0
7/26/18	W_2018	44	6	0
7/26/18	W_2018	44	7	0
7/26/18	W_2018	44	8	0
7/26/18	W_2018	44	9	0
7/26/18	W_2018	44	10	0
7/26/18	W_2018	45	1	0
7/26/18	W_2018	45	2	0
7/26/18	W_2018	45	3	0
7/26/18	W_2018	45	4	0
7/26/18	W_2018	45	5	0
7/26/18	W_2018	45	6	1
7/26/18	W_2018	45	7	0
7/26/18	W_2018	45	8	0
7/26/18	W_2018	45	9	0
7/26/18	W_2018	45	10	0
7/26/18	W_2018	46	1	0
7/26/18	W_2018	46	2	0
7/26/18	W_2018	46	3	0
7/26/18	W_2018	46	4	0
7/26/18	W_2018	46	5	0
7/26/18	W_2018	46	6	0
7/26/18	W_2018	46	7	0
7/26/18	W_2018	46	8	0
7/26/18	W_2018	46	9	0
7/26/18	W_2018	46	10	0
7/26/18	W_2018	47	1	1
7/26/18	W_2018	47	2	1
7/26/18	W_2018	47	3	1
7/26/18	W_2018	47	4	1
7/26/18	W_2018	47	5	0
7/26/18	W_2018	47	6	0
7/26/18	W_2018	47	7	1
7/26/18	W_2018	47	8	0
7/26/18	W_2018	47	9	0
7/26/18	W_2018	47	10	0
7/26/18	W_2018	48	1	1
7/26/18	W_2018	48	2	1
7/26/18	W_2018	48	3	1
7/26/18	W_2018	48	4	0
7/26/18	W_2018	48	5	0
7/26/18	W_2018	48	6	0
7/26/18	W_2018	48	7	0
7/26/18	W_2018	48	8	0
7/26/18	W_2018	48	9	0
7/26/18	W_2018	48	10	0
7/26/18	W_2018	49	1	1
7/26/18	W_2018	49	2	0
7/26/18	W_2018	49	3	0
7/26/18	W_2018	49	4	0
7/26/18	W_2018	49	5	0
7/26/18	W_2018	49	6	0
7/26/18	W_2018	49	7	0
7/26/18	W_2018	49	8	0
7/26/18	W_2018	49	9	0
7/26/18	W_2018	49	10	0
7/26/18	W_2018	50	1	0
7/26/18	W_2018	50	2	0
7/26/18	W_2018	50	3	0
7/26/18	W_2018	50	4	0
7/26/18	W_2018	50	5	0
7/26/18	W_2018	50	6	0
7/26/18	W_2018	50	7	0
7/26/18	W_2018	50	8	0
7/26/18	W_2018	50	9	0
7/26/18	W_2018	50	10	0
7/27/18	W_2018	51	1	1
7/27/18	W_2018	51	2	0
7/27/18	W_2018	51	3	0
7/27/18	W_2018	51	4	0
7/27/18	W_2018	51	5	0
7/27/18	W_2018	51	6	0
7/27/18	W_2018	51	7	0
7/27/18	W_2018	51	8	0
7/27/18	W_2018	51	9	0
7/27/18	W_2018	51	10	0
7/27/18	W_2018	52	1	1
7/27/18	W_2018	52	2	1
7/27/18	W_2018	52	3	0
7/27/18	W_2018	52	4	1
7/27/18	W_2018	52	5	0
7/27/18	W_2018	52	6	0
7/27/18	W_2018	52	7	0
7/27/18	W_2018	52	8	1
7/27/18	W_2018	52	9	0
7/27/18	W_2018	52	10	1
7/27/18	W_2018	53	1	1
7/27/18	W_2018	53	2	1
7/27/18	W_2018	53	3	0
7/27/18	W_2018	53	4	1
7/27/18	W_2018	53	5	0
7/27/18	W_2018	53	6	0
7/27/18	W_2018	53	7	1
7/27/18	W_2018	53	8	0
7/27/18	W_2018	53	9	0
7/27/18	W_2018	53	10	0
7/27/18	W_2018	54	1	1
7/27/18	W_2018	54	2	0
7/27/18	W_2018	54	3	1
7/27/18	W_2018	54	4	0
7/27/18	W_2018	54	5	0
7/27/18	W_2018	54	6	0
7/27/18	W_2018	54	7	0
7/27/18	W_2018	54	8	1
7/27/18	W_2018	54	9	0
7/27/18	W_2018	54	10	0
7/27/18	W_2018	55	1	0
7/27/18	W_2018	55	2	0
7/27/18	W_2018	55	3	0
7/27/18	W_2018	55	4	0
7/27/18	W_2018	55	5	0
7/27/18	W_2018	55	6	0
7/27/18	W_2018	55	7	0
7/27/18	W_2018	55	8	0
7/27/18	W_2018	55	9	0
7/27/18	W_2018	55	10	0
7/27/18	W_2018	56	1	0
7/27/18	W_2018	56	2	1
7/27/18	W_2018	56	3	1
7/27/18	W_2018	56	4	0
7/27/18	W_2018	56	5	0
7/27/18	W_2018	56	6	0
7/27/18	W_2018	56	7	0
7/27/18	W_2018	56	8	0
7/27/18	W_2018	56	9	0
7/27/18	W_2018	56	10	0
7/27/18	W_2018	57	1	0
7/27/18	W_2018	57	2	0
7/27/18	W_2018	57	3	0
7/27/18	W_2018	57	4	0
7/27/18	W_2018	57	5	1
7/27/18	W_2018	57	6	0
7/27/18	W_2018	57	7	0
7/27/18	W_2018	57	8	0
7/27/18	W_2018	57	9	0
7/27/18	W_2018	57	10	0
7/30/18	W_2018	58	1	0
7/30/18	W_2018	58	2	0
7/30/18	W_2018	58	3	0
7/30/18	W_2018	58	4	0
7/30/18	W_2018	58	5	1
7/30/18	W_2018	58	6	1
7/30/18	W_2018	58	7	0
7/30/18	W_2018	58	8	0
7/30/18	W_2018	58	9	1
7/30/18	W_2018	58	10	0
7/30/18	W_2018	59	1	0
7/30/18	W_2018	59	2	0
7/30/18	W_2018	59	3	0
7/30/18	W_2018	59	4	0
7/30/18	W_2018	59	5	0
7/30/18	W_2018	59	6	0
7/30/18	W_2018	59	7	1
7/30/18	W_2018	59	8	0
7/30/18	W_2018	59	9	0
7/30/18	W_2018	59	10	0
7/30/18	W_2018	60	1	0
7/30/18	W_2018	60	2	1
7/30/18	W_2018	60	3	0
7/30/18	W_2018	60	4	0
7/30/18	W_2018	60	5	0
7/30/18	W_2018	60	6	0
7/30/18	W_2018	60	7	0
7/30/18	W_2018	60	8	0
7/30/18	W_2018	60	9	0
7/30/18	W_2018	60	10	0
7/30/18	W_2018	61	1	1
7/30/18	W_2018	61	2	0
7/30/18	W_2018	61	3	1
7/30/18	W_2018	61	4	0
7/30/18	W_2018	61	5	0
7/30/18	W_2018	61	6	1
7/30/18	W_2018	61	7	0
7/30/18	W_2018	61	8	0
7/30/18	W_2018	61	9	0
7/30/18	W_2018	61	10	0
7/30/18	W_2018	62	1	0
7/30/18	W_2018	62	2	0
7/30/18	W_2018	62	3	0
7/30/18	W_2018	62	4	0
7/30/18	W_2018	62	5	0
7/30/18	W_2018	62	6	0
7/30/18	W_2018	62	7	0
7/30/18	W_2018	62	8	0
7/30/18	W_2018	62	9	0
7/30/18	W_2018	62	10	0
7/30/18	W_2018	63	1	0
7/30/18	W_2018	63	2	0
7/30/18	W_2018	63	3	0
7/30/18	W_2018	63	4	0
7/30/18	W_2018	63	5	0
7/30/18	W_2018	63	6	0
7/30/18	W_2018	63	7	1
7/30/18	W_2018	63	8	0
7/30/18	W_2018	63	9	0
7/30/18	W_2018	63	10	0
7/30/18	W_2018	64	1	0
7/30/18	W_2018	64	2	0
7/30/18	W_2018	64	3	0
7/30/18	W_2018	64	4	0
7/30/18	W_2018	64	5	0
7/30/18	W_2018	64	6	0
7/30/18	W_2018	64	7	0
7/30/18	W_2018	64	8	0
7/30/18	W_2018	64	9	0
7/30/18	W_2018	64	10	0
7/30/18	W_2018	65	1	1
7/30/18	W_2018	65	2	1
7/30/18	W_2018	65	3	1
7/30/18	W_2018	65	4	1
7/30/18	W_2018	65	5	1
7/30/18	W_2018	65	6	0
7/30/18	W_2018	65	7	0
7/30/18	W_2018	65	8	0
7/30/18	W_2018	65	9	0
7/30/18	W_2018	65	10	0
7/30/18	W_2018	66	1	1
7/30/18	W_2018	66	2	1
7/30/18	W_2018	66	3	0
7/30/18	W_2018	66	4	0
7/30/18	W_2018	66	5	0
7/30/18	W_2018	66	6	0
7/30/18	W_2018	66	7	0
7/30/18	W_2018	66	8	0
7/30/18	W_2018	66	9	0
7/30/18	W_2018	66	10	0
7/30/18	W_2018	67	1	1
7/30/18	W_2018	67	2	1
7/30/18	W_2018	67	3	1
7/30/18	W_2018	67	4	0
7/30/18	W_2018	67	5	1
7/30/18	W_2018	67	6	1
7/30/18	W_2018	67	7	1
7/30/18	W_2018	67	8	1
7/30/18	W_2018	67	9	1
7/30/18	W_2018	67	10	1
7/31/18	W_2018	68	1	0
7/31/18	W_2018	68	2	0
7/31/18	W_2018	68	3	0
7/31/18	W_2018	68	4	0
7/31/18	W_2018	68	5	0
7/31/18	W_2018	68	6	0
7/31/18	W_2018	68	7	0
7/31/18	W_2018	68	8	0
7/31/18	W_2018	68	9	0
7/31/18	W_2018	68	10	0
7/31/18	W_2018	69	1	0
7/31/18	W_2018	69	2	0
7/31/18	W_2018	69	3	0
7/31/18	W_2018	69	4	0
7/31/18	W_2018	69	5	0
7/31/18	W_2018	69	6	0
7/31/18	W_2018	69	7	1
7/31/18	W_2018	69	8	1
7/31/18	W_2018	69	9	1
7/31/18	W_2018	69	10	0
7/31/18	W_2018	70	1	0
7/31/18	W_2018	70	2	1
7/31/18	W_2018	70	3	0
7/31/18	W_2018	70	4	0
7/31/18	W_2018	70	5	0
7/31/18	W_2018	70	6	0
7/31/18	W_2018	70	7	0
7/31/18	W_2018	70	8	1
7/31/18	W_2018	70	9	0
7/31/18	W_2018	70	10	0
7/31/18	W_2018	71	1	0
7/31/18	W_2018	71	2	0
7/31/18	W_2018	71	3	1
7/31/18	W_2018	71	4	0
7/31/18	W_2018	71	5	1
7/31/18	W_2018	71	6	0
7/31/18	W_2018	71	7	0
7/31/18	W_2018	71	8	0
7/31/18	W_2018	71	9	0
7/31/18	W_2018	71	10	0
7/31/18	W_2018	72	1	0
7/31/18	W_2018	72	2	0
7/31/18	W_2018	72	3	0
7/31/18	W_2018	72	4	0
7/31/18	W_2018	72	5	0
7/31/18	W_2018	72	6	0
7/31/18	W_2018	72	7	0
7/31/18	W_2018	72	8	0
7/31/18	W_2018	72	9	0
7/31/18	W_2018	72	10	0
7/31/18	W_2018	73	1	0
7/31/18	W_2018	73	2	0
7/31/18	W_2018	73	3	0
7/31/18	W_2018	73	4	0
7/31/18	W_2018	73	5	0
7/31/18	W_2018	73	6	0
7/31/18	W_2018	73	7	0
7/31/18	W_2018	73	8	0
7/31/18	W_2018	73	9	0
7/31/18	W_2018	73	10	0
7/31/18	W_2018	74	1	0
7/31/18	W_2018	74	2	0
7/31/18	W_2018	74	3	0
7/31/18	W_2018	74	4	0
7/31/18	W_2018	74	5	0
7/31/18	W_2018	74	6	0
7/31/18	W_2018	74	7	0
7/31/18	W_2018	74	8	0
7/31/18	W_2018	74	9	0
7/31/18	W_2018	74	10	0
8/19/20	W_2020	75	1	0
8/19/20	W_2020	75	2	1
8/19/20	W_2020	75	3	0
8/19/20	W_2020	75	4	0
8/19/20	W_2020	75	5	0
8/19/20	W_2020	75	6	0
8/19/20	W_2020	75	7	0
8/19/20	W_2020	75	8	0
8/19/20	W_2020	75	9	0
8/19/20	W_2020	75	10	0
8/19/20	W_2020	75	11	1
8/19/20	W_2020	75	12	0
8/19/20	W_2020	75	13	1
8/19/20	C_4_2020	76	1	1
8/19/20	C_4_2020	76	2	0
8/19/20	C_4_2020	76	3	0
8/19/20	C_4_2020	76	4	1
8/19/20	C_4_2020	76	5	0
8/19/20	C_4_2020	76	6	0
8/19/20	C_4_2020	76	7	0
8/19/20	C_4_2020	76	8	0
8/19/20	C_4_2020	76	9	0
8/19/20	C_4_2020	76	10	0
8/19/20	C_4_2020	76	11	1
8/19/20	C_4_2020	76	12	0
8/19/20	C_4_2020	76	13	1
8/19/20	C_4_2020	77	1	1
8/19/20	C_4_2020	77	2	1
8/19/20	C_4_2020	77	3	0
8/19/20	C_4_2020	77	4	0
8/19/20	C_4_2020	77	5	0
8/19/20	C_4_2020	77	6	0
8/19/20	C_4_2020	77	7	0
8/19/20	C_4_2020	77	8	0
8/19/20	C_4_2020	77	9	0
8/19/20	C_4_2020	77	10	0
8/19/20	C_4_2020	77	11	1
8/19/20	C_4_2020	77	12	1
8/19/20	C_4_2020	77	13	1
8/19/20	C_4_2020	78	1	1
8/19/20	C_4_2020	78	2	0
8/19/20	C_4_2020	78	3	1
8/19/20	C_4_2020	78	4	0
8/19/20	C_4_2020	78	5	1
8/19/20	C_4_2020	78	6	0
8/19/20	C_4_2020	78	7	1
8/19/20	C_4_2020	78	8	0
8/19/20	C_4_2020	78	9	1
8/19/20	C_4_2020	78	10	0
8/19/20	C_4_2020	78	11	0
8/19/20	C_4_2020	78	12	0
8/19/20	C_4_2020	78	13	0
8/19/20	C_4_2020	79	1	0
8/19/20	C_4_2020	79	2	0
8/19/20	C_4_2020	79	3	1
8/19/20	C_4_2020	79	4	1
8/19/20	C_4_2020	79	5	0
8/19/20	C_4_2020	79	6	0
8/19/20	C_4_2020	79	7	0
8/19/20	C_4_2020	79	8	0
8/19/20	C_4_2020	79	9	0
8/19/20	C_4_2020	79	10	0
8/19/20	C_4_2020	79	11	0
8/19/20	C_4_2020	79	12	0
8/19/20	C_4_2020	79	13	0
8/19/20	C_4_2020	80	1	1
8/19/20	C_4_2020	80	2	0
8/19/20	C_4_2020	80	3	0
8/19/20	C_4_2020	80	4	1
8/19/20	C_4_2020	80	5	0
8/19/20	C_4_2020	80	6	0
8/19/20	C_4_2020	80	7	0
8/19/20	C_4_2020	80	8	0
8/19/20	C_4_2020	80	9	0
8/19/20	C_4_2020	80	10	0
8/19/20	C_4_2020	80	11	0
8/19/20	C_4_2020	80	12	0
8/19/20	C_4_2020	80	13	0
8/19/20	W_2020	81	1	0
8/19/20	W_2020	81	2	1
8/19/20	W_2020	81	3	1
8/19/20	W_2020	81	4	1
8/19/20	W_2020	81	5	0
8/19/20	W_2020	81	6	1
8/19/20	W_2020	81	7	0
8/19/20	W_2020	81	8	0
8/19/20	W_2020	81	9	0
8/19/20	W_2020	81	10	0
8/19/20	W_2020	81	11	1
8/19/20	W_2020	81	12	1
8/19/20	W_2020	81	13	1
8/19/20	W_2020	82	1	1
8/19/20	W_2020	82	2	1
8/19/20	W_2020	82	3	1
8/19/20	W_2020	82	4	1
8/19/20	W_2020	82	5	0
8/19/20	W_2020	82	6	0
8/19/20	W_2020	82	7	0
8/19/20	W_2020	82	8	1
8/19/20	W_2020	82	9	0
8/19/20	W_2020	82	10	1
8/19/20	W_2020	82	11	0
8/19/20	W_2020	82	12	0
8/19/20	W_2020	82	13	1
8/19/20	W_2020	83	1	0
8/19/20	W_2020	83	2	0
8/19/20	W_2020	83	3	0
8/19/20	W_2020	83	4	0
8/19/20	W_2020	83	5	0
8/19/20	W_2020	83	6	0
8/19/20	W_2020	83	7	0
8/19/20	W_2020	83	8	0
8/19/20	W_2020	83	9	0
8/19/20	W_2020	83	10	0
8/19/20	W_2020	83	11	0
8/19/20	W_2020	83	12	0
8/19/20	W_2020	83	13	0
8/19/20	W_2020	84	1	0
8/19/20	W_2020	84	2	0
8/19/20	W_2020	84	3	0
8/19/20	W_2020	84	4	0
8/19/20	W_2020	84	5	0
8/19/20	W_2020	84	6	0
8/19/20	W_2020	84	7	0
8/19/20	W_2020	84	8	0
8/19/20	W_2020	84	9	0
8/19/20	W_2020	84	10	0
8/19/20	W_2020	84	11	0
8/19/20	W_2020	84	12	0
8/19/20	W_2020	84	13	0
8/19/20	W_2020	85	1	0
8/19/20	W_2020	85	2	1
8/19/20	W_2020	85	3	0
8/19/20	W_2020	85	4	1
8/19/20	W_2020	85	5	0
8/19/20	W_2020	85	6	0
8/19/20	W_2020	85	7	0
8/19/20	W_2020	85	8	0
8/19/20	W_2020	85	9	0
8/19/20	W_2020	85	10	0
8/19/20	W_2020	85	11	1
8/19/20	W_2020	85	12	0
8/19/20	W_2020	85	13	0
8/26/20	C_4_2020	86	1	0
8/26/20	C_4_2020	86	2	0
8/26/20	C_4_2020	86	3	0
8/26/20	C_4_2020	86	4	0
8/26/20	C_4_2020	86	5	1
8/26/20	C_4_2020	86	6	0
8/26/20	C_4_2020	86	7	0
8/26/20	C_4_2020	86	8	0
8/26/20	C_4_2020	86	9	0
8/26/20	C_4_2020	86	10	0
8/26/20	C_4_2020	86	11	0
8/26/20	C_4_2020	86	12	0
8/26/20	C_4_2020	86	13	0
8/26/20	C_4_2020	87	1	1
8/26/20	C_4_2020	87	2	0
8/26/20	C_4_2020	87	3	0
8/26/20	C_4_2020	87	4	0
8/26/20	C_4_2020	87	5	0
8/26/20	C_4_2020	87	6	0
8/26/20	C_4_2020	87	7	0
8/26/20	C_4_2020	87	8	0
8/26/20	C_4_2020	87	9	0
8/26/20	C_4_2020	87	10	0
8/26/20	C_4_2020	87	11	0
8/26/20	C_4_2020	87	12	0
8/26/20	C_4_2020	87	13	0
8/26/20	C_4_2020	88	1	1
8/26/20	C_4_2020	88	2	1
8/26/20	C_4_2020	88	3	1
8/26/20	C_4_2020	88	4	0
8/26/20	C_4_2020	88	5	0
8/26/20	C_4_2020	88	6	0
8/26/20	C_4_2020	88	7	0
8/26/20	C_4_2020	88	8	0
8/26/20	C_4_2020	88	9	0
8/26/20	C_4_2020	88	10	0
8/26/20	C_4_2020	88	11	1
8/26/20	C_4_2020	88	12	1
8/26/20	C_4_2020	88	13	1
8/26/20	C_4_2020	89	1	1
8/26/20	C_4_2020	89	2	0
8/26/20	C_4_2020	89	3	0
8/26/20	C_4_2020	89	4	0
8/26/20	C_4_2020	89	5	0
8/26/20	C_4_2020	89	6	0
8/26/20	C_4_2020	89	7	0
8/26/20	C_4_2020	89	8	0
8/26/20	C_4_2020	89	9	1
8/26/20	C_4_2020	89	10	0
8/26/20	C_4_2020	89	11	0
8/26/20	C_4_2020	89	12	0
8/26/20	C_4_2020	89	13	1
8/26/20	W_2020	90	1	0
8/26/20	W_2020	90	2	0
8/26/20	W_2020	90	3	0
8/26/20	W_2020	90	4	0
8/26/20	W_2020	90	5	0
8/26/20	W_2020	90	6	0
8/26/20	W_2020	90	7	0
8/26/20	W_2020	90	8	0
8/26/20	W_2020	90	9	0
8/26/20	W_2020	90	10	0
8/26/20	W_2020	90	11	1
8/26/20	W_2020	90	12	0
8/26/20	W_2020	90	13	1
8/26/20	C_4_2020	91	1	1
8/26/20	C_4_2020	91	2	0
8/26/20	C_4_2020	91	3	0
8/26/20	C_4_2020	91	4	0
8/26/20	C_4_2020	91	5	0
8/26/20	C_4_2020	91	6	0
8/26/20	C_4_2020	91	7	0
8/26/20	C_4_2020	91	8	0
8/26/20	C_4_2020	91	9	0
8/26/20	C_4_2020	91	10	0
8/26/20	C_4_2020	91	11	1
8/26/20	C_4_2020	91	12	0
8/26/20	C_4_2020	91	13	0
8/26/20	C_4_2020	92	1	1
8/26/20	C_4_2020	92	2	1
8/26/20	C_4_2020	92	3	0
8/26/20	C_4_2020	92	4	0
8/26/20	C_4_2020	92	5	0
8/26/20	C_4_2020	92	6	0
8/26/20	C_4_2020	92	7	0
8/26/20	C_4_2020	92	8	0
8/26/20	C_4_2020	92	9	0
8/26/20	C_4_2020	92	10	0
8/26/20	C_4_2020	92	11	0
8/26/20	C_4_2020	92	12	1
8/26/20	C_4_2020	92	13	1
8/26/20	C_4_2020	93	1	1
8/26/20	C_4_2020	93	2	0
8/26/20	C_4_2020	93	3	0
8/26/20	C_4_2020	93	4	1
8/26/20	C_4_2020	93	5	0
8/26/20	C_4_2020	93	6	0
8/26/20	C_4_2020	93	7	0
8/26/20	C_4_2020	93	8	0
8/26/20	C_4_2020	93	9	0
8/26/20	C_4_2020	93	10	0
8/26/20	C_4_2020	93	11	1
8/26/20	C_4_2020	93	12	0
8/26/20	C_4_2020	93	13	0
8/26/20	C_4_2020	94	1	0
8/26/20	C_4_2020	94	2	1
8/26/20	C_4_2020	94	3	1
8/26/20	C_4_2020	94	4	1
8/26/20	C_4_2020	94	5	1
8/26/20	C_4_2020	94	6	0
8/26/20	C_4_2020	94	7	0
8/26/20	C_4_2020	94	8	1
8/26/20	C_4_2020	94	9	0
8/26/20	C_4_2020	94	10	0
8/26/20	C_4_2020	94	11	0
8/26/20	C_4_2020	94	12	0
8/26/20	C_4_2020	94	13	0
8/26/20	W_2020	95	1	0
8/26/20	W_2020	95	2	0
8/26/20	W_2020	95	3	0
8/26/20	W_2020	95	4	0
8/26/20	W_2020	95	5	0
8/26/20	W_2020	95	6	0
8/26/20	W_2020	95	7	1
8/26/20	W_2020	95	8	0
8/26/20	W_2020	95	9	0
8/26/20	W_2020	95	10	1
8/26/20	W_2020	95	11	1
8/26/20	W_2020	95	12	0
8/26/20	W_2020	95	13	0
8/26/20	W_2020	96	1	1
8/26/20	W_2020	96	2	0
8/26/20	W_2020	96	3	0
8/26/20	W_2020	96	4	0
8/26/20	W_2020	96	5	0
8/26/20	W_2020	96	6	0
8/26/20	W_2020	96	7	0
8/26/20	W_2020	96	8	0
8/26/20	W_2020	96	9	0
8/26/20	W_2020	96	10	0
8/26/20	W_2020	96	11	1
8/26/20	W_2020	96	12	0
8/26/20	W_2020	96	13	1
8/26/20	W_2020	97	1	0
8/26/20	W_2020	97	2	1
8/26/20	W_2020	97	3	0
8/26/20	W_2020	97	4	1
8/26/20	W_2020	97	5	0
8/26/20	W_2020	97	6	1
8/26/20	W_2020	97	7	0
8/26/20	W_2020	97	8	0
8/26/20	W_2020	97	9	0
8/26/20	W_2020	97	10	0
8/26/20	W_2020	97	11	0
8/26/20	W_2020	97	12	0
8/26/20	W_2020	97	13	0
8/26/20	W_2020	98	1	1
8/26/20	W_2020	98	2	0
8/26/20	W_2020	98	3	0
8/26/20	W_2020	98	4	0
8/26/20	W_2020	98	5	0
8/26/20	W_2020	98	6	1
8/26/20	W_2020	98	7	0
8/26/20	W_2020	98	8	0
8/26/20	W_2020	98	9	0
8/26/20	W_2020	98	10	0
8/26/20	W_2020	98	11	1
8/26/20	W_2020	98	12	0
8/26/20	W_2020	98	13	0
8/26/20	W_2020	99	1	0
8/26/20	W_2020	99	2	0
8/26/20	W_2020	99	3	1
8/26/20	W_2020	99	4	1
8/26/20	W_2020	99	5	1
8/26/20	W_2020	99	6	1
8/26/20	W_2020	99	7	1
8/26/20	W_2020	99	8	1
8/26/20	W_2020	99	9	0
8/26/20	W_2020	99	10	0
8/26/20	W_2020	99	11	0
8/26/20	W_2020	99	12	0
8/26/20	W_2020	99	13	1
8/26/20	W_2020	100	1	0
8/26/20	W_2020	100	2	0
8/26/20	W_2020	100	3	0
8/26/20	W_2020	100	4	0
8/26/20	W_2020	100	5	0
8/26/20	W_2020	100	6	0
8/26/20	W_2020	100	7	1
8/26/20	W_2020	100	8	1
8/26/20	W_2020	100	9	0
8/26/20	W_2020	100	10	0
8/26/20	W_2020	100	11	1
8/26/20	W_2020	100	12	0
8/26/20	W_2020	100	13	0
8/26/20	C_4_2020	101	1	1
8/26/20	C_4_2020	101	2	1
8/26/20	C_4_2020	101	3	0
8/26/20	C_4_2020	101	4	0
8/26/20	C_4_2020	101	5	0
8/26/20	C_4_2020	101	6	1
8/26/20	C_4_2020	101	7	0
8/26/20	C_4_2020	101	8	1
8/26/20	C_4_2020	101	9	1
8/26/20	C_4_2020	101	10	1
8/26/20	C_4_2020	101	11	1
8/26/20	C_4_2020	101	12	0
8/26/20	C_4_2020	101	13	1
8/26/20	W_2020	102	1	0
8/26/20	W_2020	102	2	0
8/26/20	W_2020	102	3	0
8/26/20	W_2020	102	4	0
8/26/20	W_2020	102	5	0
8/26/20	W_2020	102	6	0
8/26/20	W_2020	102	7	0
8/26/20	W_2020	102	8	0
8/26/20	W_2020	102	9	0
8/26/20	W_2020	102	10	0
8/26/20	W_2020	102	11	0
8/26/20	W_2020	102	12	0
8/26/20	W_2020	102	13	0
8/26/20	C_4_2020	103	1	1
8/26/20	C_4_2020	103	2	0
8/26/20	C_4_2020	103	3	1
8/26/20	C_4_2020	103	4	0
8/26/20	C_4_2020	103	5	0
8/26/20	C_4_2020	103	6	0
8/26/20	C_4_2020	103	7	0
8/26/20	C_4_2020	103	8	0
8/26/20	C_4_2020	103	9	0
8/26/20	C_4_2020	103	10	0
8/26/20	C_4_2020	103	11	0
8/26/20	C_4_2020	103	12	0
8/26/20	C_4_2020	103	13	1
8/26/20	C_4_2020	104	1	1
8/26/20	C_4_2020	104	2	0
8/26/20	C_4_2020	104	3	1
8/26/20	C_4_2020	104	4	0
8/26/20	C_4_2020	104	5	1
8/26/20	C_4_2020	104	6	1
8/26/20	C_4_2020	104	7	1
8/26/20	C_4_2020	104	8	0
8/26/20	C_4_2020	104	9	0
8/26/20	C_4_2020	104	10	0
8/26/20	C_4_2020	104	11	1
8/26/20	C_4_2020	104	12	0
8/26/20	C_4_2020	104	13	1
8/29/20	C_4_2020	105	1	0
8/29/20	C_4_2020	105	2	0
8/29/20	C_4_2020	105	3	1
8/29/20	C_4_2020	105	4	0
8/29/20	C_4_2020	105	5	0
8/29/20	C_4_2020	105	6	0
8/29/20	C_4_2020	105	7	0
8/29/20	C_4_2020	105	8	0
8/29/20	C_4_2020	105	9	0
8/29/20	C_4_2020	105	10	0
8/29/20	C_4_2020	105	11	0
8/29/20	C_4_2020	105	12	0
8/29/20	C_4_2020	105	13	0
8/29/20	C_4_2020	106	1	0
8/29/20	C_4_2020	106	2	0
8/29/20	C_4_2020	106	3	0
8/29/20	C_4_2020	106	4	0
8/29/20	C_4_2020	106	5	0
8/29/20	C_4_2020	106	6	0
8/29/20	C_4_2020	106	7	0
8/29/20	C_4_2020	106	8	0
8/29/20	C_4_2020	106	9	0
8/29/20	C_4_2020	106	10	0
8/29/20	C_4_2020	106	11	0
8/29/20	C_4_2020	106	12	0
8/29/20	C_4_2020	106	13	0
8/29/20	C_4_2020	107	1	1
8/29/20	C_4_2020	107	2	1
8/29/20	C_4_2020	107	3	1
8/29/20	C_4_2020	107	4	1
8/29/20	C_4_2020	107	5	0
8/29/20	C_4_2020	107	6	0
8/29/20	C_4_2020	107	7	0
8/29/20	C_4_2020	107	8	0
8/29/20	C_4_2020	107	9	0
8/29/20	C_4_2020	107	10	0
8/29/20	C_4_2020	107	11	0
8/29/20	C_4_2020	107	12	0
8/29/20	C_4_2020	107	13	0
8/29/20	W_2020	108	1	0
8/29/20	W_2020	108	2	0
8/29/20	W_2020	108	3	0
8/29/20	W_2020	108	4	0
8/29/20	W_2020	108	5	0
8/29/20	W_2020	108	6	0
8/29/20	W_2020	108	7	0
8/29/20	W_2020	108	8	0
8/29/20	W_2020	108	9	0
8/29/20	W_2020	108	10	0
8/29/20	W_2020	108	11	0
8/29/20	W_2020	108	12	0
8/29/20	W_2020	108	13	0
8/29/20	C_4_2020	109	1	1
8/29/20	C_4_2020	109	2	1
8/29/20	C_4_2020	109	3	1
8/29/20	C_4_2020	109	4	1
8/29/20	C_4_2020	109	5	1
8/29/20	C_4_2020	109	6	1
8/29/20	C_4_2020	109	7	1
8/29/20	C_4_2020	109	8	1
8/29/20	C_4_2020	109	9	0
8/29/20	C_4_2020	109	10	0
8/29/20	C_4_2020	109	11	1
8/29/20	C_4_2020	109	12	0
8/29/20	C_4_2020	109	13	1
8/29/20	C_4_2020	110	1	0
8/29/20	C_4_2020	110	2	1
8/29/20	C_4_2020	110	3	1
8/29/20	C_4_2020	110	4	1
8/29/20	C_4_2020	110	5	0
8/29/20	C_4_2020	110	6	0
8/29/20	C_4_2020	110	7	0
8/29/20	C_4_2020	110	8	0
8/29/20	C_4_2020	110	9	0
8/29/20	C_4_2020	110	10	1
8/29/20	C_4_2020	110	11	1
8/29/20	C_4_2020	110	12	0
8/29/20	C_4_2020	110	13	0
8/29/20	C_4_2020	111	1	1
8/29/20	C_4_2020	111	2	1
8/29/20	C_4_2020	111	3	1
8/29/20	C_4_2020	111	4	0
8/29/20	C_4_2020	111	5	0
8/29/20	C_4_2020	111	6	0
8/29/20	C_4_2020	111	7	0
8/29/20	C_4_2020	111	8	0
8/29/20	C_4_2020	111	9	0
8/29/20	C_4_2020	111	10	0
8/29/20	C_4_2020	111	11	1
8/29/20	C_4_2020	111	12	0
8/29/20	C_4_2020	111	13	0
8/29/20	C_4_2020	112	1	1
8/29/20	C_4_2020	112	2	1
8/29/20	C_4_2020	112	3	1
8/29/20	C_4_2020	112	4	0
8/29/20	C_4_2020	112	5	1
8/29/20	C_4_2020	112	6	1
8/29/20	C_4_2020	112	7	0
8/29/20	C_4_2020	112	8	1
8/29/20	C_4_2020	112	9	0
8/29/20	C_4_2020	112	10	0
8/29/20	C_4_2020	112	11	1
8/29/20	C_4_2020	112	12	0
8/29/20	C_4_2020	112	13	1
8/29/20	C_4_2020	113	1	1
8/29/20	C_4_2020	113	2	1
8/29/20	C_4_2020	113	3	0
8/29/20	C_4_2020	113	4	0
8/29/20	C_4_2020	113	5	0
8/29/20	C_4_2020	113	6	1
8/29/20	C_4_2020	113	7	1
8/29/20	C_4_2020	113	8	0
8/29/20	C_4_2020	113	9	0
8/29/20	C_4_2020	113	10	0
8/29/20	C_4_2020	113	11	0
8/29/20	C_4_2020	113	12	0
8/29/20	C_4_2020	113	13	1
8/29/20	W_2020	114	1	1
8/29/20	W_2020	114	2	0
8/29/20	W_2020	114	3	0
8/29/20	W_2020	114	4	0
8/29/20	W_2020	114	5	1
8/29/20	W_2020	114	6	0
8/29/20	W_2020	114	7	0
8/29/20	W_2020	114	8	0
8/29/20	W_2020	114	9	0
8/29/20	W_2020	114	10	0
8/29/20	W_2020	114	11	0
8/29/20	W_2020	114	12	0
8/29/20	W_2020	114	13	0
8/29/20	W_2020	115	1	1
8/29/20	W_2020	115	2	1
8/29/20	W_2020	115	3	1
8/29/20	W_2020	115	4	1
8/29/20	W_2020	115	5	0
8/29/20	W_2020	115	6	0
8/29/20	W_2020	115	7	0
8/29/20	W_2020	115	8	0
8/29/20	W_2020	115	9	1
8/29/20	W_2020	115	10	0
8/29/20	W_2020	115	11	1
8/29/20	W_2020	115	12	1
8/29/20	W_2020	115	13	1
8/29/20	W_2020	116	1	1
8/29/20	W_2020	116	2	1
8/29/20	W_2020	116	3	1
8/29/20	W_2020	116	4	1
8/29/20	W_2020	116	5	0
8/29/20	W_2020	116	6	0
8/29/20	W_2020	116	7	0
8/29/20	W_2020	116	8	0
8/29/20	W_2020	116	9	0
8/29/20	W_2020	116	10	0
8/29/20	W_2020	116	11	0
8/29/20	W_2020	116	12	0
8/29/20	W_2020	116	13	0
8/29/20	W_2020	117	1	1
8/29/20	W_2020	117	2	1
8/29/20	W_2020	117	3	1
8/29/20	W_2020	117	4	0
8/29/20	W_2020	117	5	0
8/29/20	W_2020	117	6	0
8/29/20	W_2020	117	7	1
8/29/20	W_2020	117	8	1
8/29/20	W_2020	117	9	0
8/29/20	W_2020	117	10	1
8/29/20	W_2020	117	11	1
8/29/20	W_2020	117	12	1
8/29/20	W_2020	117	13	1
8/29/20	W_2020	118	1	0
8/29/20	W_2020	118	2	0
8/29/20	W_2020	118	3	0
8/29/20	W_2020	118	4	0
8/29/20	W_2020	118	5	0
8/29/20	W_2020	118	6	0
8/29/20	W_2020	118	7	0
8/29/20	W_2020	118	8	0
8/29/20	W_2020	118	9	0
8/29/20	W_2020	118	10	0
8/29/20	W_2020	118	11	1
8/29/20	W_2020	118	12	1
8/29/20	W_2020	118	13	1
8/29/20	W_2020	119	1	1
8/29/20	W_2020	119	2	1
8/29/20	W_2020	119	3	1
8/29/20	W_2020	119	4	0
8/29/20	W_2020	119	5	0
8/29/20	W_2020	119	6	0
8/29/20	W_2020	119	7	1
8/29/20	W_2020	119	8	0
8/29/20	W_2020	119	9	0
8/29/20	W_2020	119	10	0
8/29/20	W_2020	119	11	0
8/29/20	W_2020	119	12	0
8/29/20	W_2020	119	13	0
8/29/20	W_2020	120	1	1
8/29/20	W_2020	120	2	1
8/29/20	W_2020	120	3	0
8/29/20	W_2020	120	4	1
8/29/20	W_2020	120	5	1
8/29/20	W_2020	120	6	0
8/29/20	W_2020	120	7	0
8/29/20	W_2020	120	8	0
8/29/20	W_2020	120	9	0
8/29/20	W_2020	120	10	0
8/29/20	W_2020	120	11	1
8/29/20	W_2020	120	12	1
8/29/20	W_2020	120	13	0
8/29/20	W_2020	121	1	0
8/29/20	W_2020	121	2	0
8/29/20	W_2020	121	3	0
8/29/20	W_2020	121	4	0
8/29/20	W_2020	121	5	0
8/29/20	W_2020	121	6	0
8/29/20	W_2020	121	7	0
8/29/20	W_2020	121	8	0
8/29/20	W_2020	121	9	0
8/29/20	W_2020	121	10	0
8/29/20	W_2020	121	11	0
8/29/20	W_2020	121	12	0
8/29/20	W_2020	121	13	0
9/4/20	W_2020	122	1	0
9/4/20	W_2020	122	2	0
9/4/20	W_2020	122	3	1
9/4/20	W_2020	122	4	0
9/4/20	W_2020	122	5	0
9/4/20	W_2020	122	6	0
9/4/20	W_2020	122	7	0
9/4/20	W_2020	122	8	0
9/4/20	W_2020	122	9	0
9/4/20	W_2020	122	10	0
9/4/20	W_2020	122	11	0
9/4/20	W_2020	122	12	0
9/4/20	W_2020	122	13	0
9/4/20	W_2020	123	1	0
9/4/20	W_2020	123	2	0
9/4/20	W_2020	123	3	1
9/4/20	W_2020	123	4	0
9/4/20	W_2020	123	5	0
9/4/20	W_2020	123	6	1
9/4/20	W_2020	123	7	0
9/4/20	W_2020	123	8	0
9/4/20	W_2020	123	9	0
9/4/20	W_2020	123	10	0
9/4/20	W_2020	123	11	1
9/4/20	W_2020	123	12	0
9/4/20	W_2020	123	13	0
9/4/20	W_2020	124	1	0
9/4/20	W_2020	124	2	0
9/4/20	W_2020	124	3	0
9/4/20	W_2020	124	4	0
9/4/20	W_2020	124	5	0
9/4/20	W_2020	124	6	0
9/4/20	W_2020	124	7	0
9/4/20	W_2020	124	8	0
9/4/20	W_2020	124	9	0
9/4/20	W_2020	124	10	0
9/4/20	W_2020	124	11	0
9/4/20	W_2020	124	12	0
9/4/20	W_2020	124	13	0
9/4/20	W_2020	125	1	0
9/4/20	W_2020	125	2	1
9/4/20	W_2020	125	3	0
9/4/20	W_2020	125	4	0
9/4/20	W_2020	125	5	0
9/4/20	W_2020	125	6	1
9/4/20	W_2020	125	7	1
9/4/20	W_2020	125	8	1
9/4/20	W_2020	125	9	0
9/4/20	W_2020	125	10	0
9/4/20	W_2020	125	11	0
9/4/20	W_2020	125	12	0
9/4/20	W_2020	125	13	0
9/4/20	W_2020	126	1	1
9/4/20	W_2020	126	2	1
9/4/20	W_2020	126	3	1
9/4/20	W_2020	126	4	0
9/4/20	W_2020	126	5	0
9/4/20	W_2020	126	6	0
9/4/20	W_2020	126	7	1
9/4/20	W_2020	126	8	0
9/4/20	W_2020	126	9	1
9/4/20	W_2020	126	10	0
9/4/20	W_2020	126	11	0
9/4/20	W_2020	126	12	0
9/4/20	W_2020	126	13	1
9/4/20	W_2020	128	1	0
9/4/20	W_2020	128	2	0
9/4/20	W_2020	128	3	0
9/4/20	W_2020	128	4	1
9/4/20	W_2020	128	5	0
9/4/20	W_2020	128	6	0
9/4/20	W_2020	128	7	0
9/4/20	W_2020	128	8	0
9/4/20	W_2020	128	9	0
9/4/20	W_2020	128	10	0
9/4/20	W_2020	128	11	0
9/4/20	W_2020	128	12	0
9/4/20	W_2020	128	13	1
9/4/20	C_4_2020	129	1	0
9/4/20	C_4_2020	129	2	0
9/4/20	C_4_2020	129	3	0
9/4/20	C_4_2020	129	4	0
9/4/20	C_4_2020	129	5	0
9/4/20	C_4_2020	129	6	0
9/4/20	C_4_2020	129	7	0
9/4/20	C_4_2020	129	8	1
9/4/20	C_4_2020	129	9	1
9/4/20	C_4_2020	129	10	0
9/4/20	C_4_2020	129	11	0
9/4/20	C_4_2020	129	12	0
9/4/20	C_4_2020	129	13	0
9/4/20	C_4_2020	130	1	0
9/4/20	C_4_2020	130	2	0
9/4/20	C_4_2020	130	3	0
9/4/20	C_4_2020	130	4	0
9/4/20	C_4_2020	130	5	1
9/4/20	C_4_2020	130	6	0
9/4/20	C_4_2020	130	7	1
9/4/20	C_4_2020	130	8	0
9/4/20	C_4_2020	130	9	0
9/4/20	C_4_2020	130	10	0
9/4/20	C_4_2020	130	11	0
9/4/20	C_4_2020	130	12	0
9/4/20	C_4_2020	130	13	0
9/4/20	C_4_2020	131	1	1
9/4/20	C_4_2020	131	2	1
9/4/20	C_4_2020	131	3	1
9/4/20	C_4_2020	131	4	0
9/4/20	C_4_2020	131	5	0
9/4/20	C_4_2020	131	6	1
9/4/20	C_4_2020	131	7	1
9/4/20	C_4_2020	131	8	0
9/4/20	C_4_2020	131	9	1
9/4/20	C_4_2020	131	10	0
9/4/20	C_4_2020	131	11	0
9/4/20	C_4_2020	131	12	0
9/4/20	C_4_2020	131	13	1
9/4/20	C_4_2020	132	1	0
9/4/20	C_4_2020	132	2	1
9/4/20	C_4_2020	132	3	1
9/4/20	C_4_2020	132	4	1
9/4/20	C_4_2020	132	5	0
9/4/20	C_4_2020	132	6	0
9/4/20	C_4_2020	132	7	1
9/4/20	C_4_2020	132	8	1
9/4/20	C_4_2020	132	9	0
9/4/20	C_4_2020	132	10	1
9/4/20	C_4_2020	132	11	1
9/4/20	C_4_2020	132	12	0
9/4/20	C_4_2020	132	13	0
9/4/20	C_4_2020	133	1	0
9/4/20	C_4_2020	133	2	1
9/4/20	C_4_2020	133	3	1
9/4/20	C_4_2020	133	4	0
9/4/20	C_4_2020	133	5	1
9/4/20	C_4_2020	133	6	0
9/4/20	C_4_2020	133	7	0
9/4/20	C_4_2020	133	8	0
9/4/20	C_4_2020	133	9	0
9/4/20	C_4_2020	133	10	0
9/4/20	C_4_2020	133	11	1
9/4/20	C_4_2020	133	12	0
9/4/20	C_4_2020	133	13	1
9/4/20	C_4_2020	134	1	0
9/4/20	C_4_2020	134	2	1
9/4/20	C_4_2020	134	3	1
9/4/20	C_4_2020	134	4	1
9/4/20	C_4_2020	134	5	0
9/4/20	C_4_2020	134	6	0
9/4/20	C_4_2020	134	7	0
9/4/20	C_4_2020	134	8	0
9/4/20	C_4_2020	134	9	0
9/4/20	C_4_2020	134	10	0
9/4/20	C_4_2020	134	11	1
9/4/20	C_4_2020	134	12	0
9/4/20	C_4_2020	134	13	0
9/4/20	C_4_2020	135	1	0
9/4/20	C_4_2020	135	2	1
9/4/20	C_4_2020	135	3	0
9/4/20	C_4_2020	135	4	0
9/4/20	C_4_2020	135	5	0
9/4/20	C_4_2020	135	6	0
9/4/20	C_4_2020	135	7	1
9/4/20	C_4_2020	135	8	1
9/4/20	C_4_2020	135	9	1
9/4/20	C_4_2020	135	10	1
9/4/20	C_4_2020	135	11	1
9/4/20	C_4_2020	135	12	0
9/4/20	C_4_2020	135	13	1
9/4/20	C_4_2020	136	1	0
9/4/20	C_4_2020	136	2	0
9/4/20	C_4_2020	136	3	0
9/4/20	C_4_2020	136	4	1
9/4/20	C_4_2020	136	5	0
9/4/20	C_4_2020	136	6	0
9/4/20	C_4_2020	136	7	1
9/4/20	C_4_2020	136	8	0
9/4/20	C_4_2020	136	9	1
9/4/20	C_4_2020	136	10	0
9/4/20	C_4_2020	136	11	1
9/4/20	C_4_2020	136	12	0
9/4/20	C_4_2020	136	13	1
9/4/20	W_2020	137	1	0
9/4/20	W_2020	137	2	0
9/4/20	W_2020	137	3	0
9/4/20	W_2020	137	4	0
9/4/20	W_2020	137	5	1
9/4/20	W_2020	137	6	0
9/4/20	W_2020	137	7	0
9/4/20	W_2020	137	8	0
9/4/20	W_2020	137	9	0
9/4/20	W_2020	137	10	0
9/4/20	W_2020	137	11	0
9/4/20	W_2020	137	12	0
9/4/20	W_2020	137	13	0
9/4/20	W_2020	138	1	1
9/4/20	W_2020	138	2	1
9/4/20	W_2020	138	3	0
9/4/20	W_2020	138	4	0
9/4/20	W_2020	138	5	1
9/4/20	W_2020	138	6	0
9/4/20	W_2020	138	7	0
9/4/20	W_2020	138	8	0
9/4/20	W_2020	138	9	0
9/4/20	W_2020	138	10	0
9/4/20	W_2020	138	11	0
9/4/20	W_2020	138	12	0
9/4/20	W_2020	138	13	1
9/4/20	W_2020	139	1	1
9/4/20	W_2020	139	2	0
9/4/20	W_2020	139	3	0
9/4/20	W_2020	139	4	0
9/4/20	W_2020	139	5	1
9/4/20	W_2020	139	6	0
9/4/20	W_2020	139	7	0
9/4/20	W_2020	139	8	0
9/4/20	W_2020	139	9	0
9/4/20	W_2020	139	10	0
9/4/20	W_2020	139	11	0
9/4/20	W_2020	139	12	0
9/4/20	W_2020	139	13	1
